# Supplementary material for: The relationship between adolescent obesity and pelvis dimensions in adulthood: a retrospective longitudinal study
Source: PeerJ. 2020 May 11;8:e8951. doi: 10.7717/peerj.8951 (PMC7224231; doi:10.7717/peerj.8951)
Supplement: Supplemental Information 1 [file peerj-08-8951-s001.csv]

SEX	F = Females, M = Males
RBIB	Bi-iliac Breadth / Body height × 100
RASISB	Bi-spinal Breadth / Body height × 100
new_body_fat_prc	Adulthood body fat % (BIA)
old_body_fat_prc	Adolescent body fat % (BIA)
new_obesity	Adulthood obesity status
old_obesity	Adolescent obesity status
T	Salivary testosterone
ET	Estradiol to testosterone ration
E	Salivary estradiol
new_age	Age during follow up
old_age	Age during enrollment
new_BMI	Body mass index in adulthood
BMISDS	Body mass index Standard Deviation Score in adolescence
