# Supplementary material for: The relationship between adolescent obesity and pelvis dimensions in adulthood: a retrospective longitudinal study
Source: PeerJ. 2020 May 11;8:e8951. doi: 10.7717/peerj.8951 (PMC7224231; doi:10.7717/peerj.8951)
Supplement: Supplemental Information 2 — See codebook; each row represents one individual. [file peerj-08-8951-s002.csv]

SEX	RBIB	RASISB	new_body_fat_prc	old_body_fat_prc	new_obesity	old_obesity	T	ET	E	new_age	old_age	new_BMI	BMISDS
F	13.4770889	12.3989218	26.39999962	23.10000038	N	N				20.79999924	13.43000031	20.05216469	0.039999999
M	13.8740666	13.0736397	10.80000019	14.60000038	N	N				21.70000076	14.35999966	20.58728946	-1.639999986
M	14.3250689	12.6721763	14.30000019	14.10000038	N	N				26.70000076	17.67000008	21.15823811	-1.019999981
M	14.4605114	13.9043379	14.39999962		N	N				20.79999924		22.24075418
M	14.4846797	13.3704735	11.89999962	13	N	N	229.92			25.20000076	16.88999939	20.98059403	-1.080000043
F	14.5251397	12.849162	18.29999924	18.70000076	N	N				24.20000076	15.89999962	18.75721684
F	14.6131805	12.6074499	17.29999924	18.70000076	N	N				20.79999924	13.18999958	17.14271665	-2.50999999
M	14.6341463	13.0081301	13.60000038	12.39999962	N	N	173.143			21.29999924	13.65999985	22.53214854	-0.050000001
F	14.6478873	13.5211268			N	N				24.10000038		19.48819727
F	14.7492625	13.5693215	22.10000038	15.69999981	N	N				26.10000038	17.87000084	20.95352486	-1.440000057
F	14.7643379	13.6286196	22.29999924	20.20000076	N	N				20.79999924	13.47999954	18.86414492	-1.159999967
F	14.8351648	13.1868132	32.20000076	29.60000038	N	N				25.5	17.35000038	20.22702572	-0.449999988
M	14.8760331	13.7741047	7.5	11.5	N	N	420.519	0.002331153	0.980294	24	15.10000038	18.66903445	-0.910000026
M	14.8809524	13.6904762	17.29999924	18.60000038	N	N				20.70000076	13.26000023	24.27012472	-0.460000008
F	14.8997135	14.3266476	22.5	20	N	N				20.70000076	13.39999962	20.42676194	0.330000013
M	14.9717514	12.9943503	17	10.19999981	N	N	216.035	0.005772213	1.247	26.10000038	17.69000053	22.94998293	-2.960000038
M	15	13.8888889	15.80000019	13.69999981	N	N			0.932	25.89999962	17.43000031	24.19753134	-0.200000003
M	15.0259067	13.4715026	19.60000038	14.39999962	N	N	198.946	0.002844993	0.566	23.5	15.11999989	25.23557679	-0.079999998
M	15.1351351	13.5135135	15.39999962	32.70000076	N	O	379.835	0.002624824	0.997	21.20000076	12.52000046	21.62162162	2.079999924
M	15.2173913	12.7717391	16.60000038	15.10000038	N	N	168.938	0.007511631	1.269	24.20000076	15.03999996	22.89106805	0.689999998
M	15.2173913	13.5869565	14	14.30000019	N	N	204.475	0.003726407	0.761957	21.5	14.13000011	24.27929967	0.689999998
M	15.2631579	13.1578947	8.199999809	13.39999962	N	N				20.89999962	13.47000027	19.97229875	-0.529999971
F	15.2866242	13.3757962	14.60000038	12.89999962	N	N				27.20000076	17.95000076	17.97233123	-1.950000048
F	15.2887877	13.0237821	27.79999924	22.70000076	N	N				22	14.73999977	20.90576898	-0.449999988
F	15.2974504	13.0311615	27.70000076	26.89999962	N	N				23.79999924	15.77999973	21.50727476	0.920000017
F	15.339233	14.159292	15.39999962	23.29999924	N	N				21.39999962	13.80000019	24.92146726	0.939999998
F	15.339233	14.159292	21.39999962	20.29999924	N	N				26.60000038	17.70000076	24.19053089
F	15.339233	14.159292	27.5		N	N				18.70000076		18.65629379	-0.889999986
M	15.3424658	13.1506849	13.5	16.60000038	N	N	136.678	0.009466117	1.29381	20.5	13.17000008	24.25971193	0.01
M	15.3846154	14.2857143	15.80000019	13.10000038	N	N	130.169	0.01148069	1.49443	26	18	25.02717109	0.699999988
F	15.4577886	14.268728	22.70000076	22.89999962	N	N				24.79999924	15.68999958	20.43035276	-0.400000006
M	15.5172414	13.7931034	9.199999809	13.69999981	N	N	214.784	0.003179939	0.683	25.10000038	16.64999962	19.42132357	-0.790000021
F	15.5223881	14.0298507	21.20000076	22.20000076	N	N				25.70000076	16.65999985	20.24504317	0.090000004
M	15.5495979	14.4772118	12	12.80000019	N	N	143.729	0.011362008	1.63305	21	13.71000004	22.08022858	-0.150000006
M	15.5555556	14.7222222	14.60000038	13.60000038	N	N	179.774	0.007081113	1.273	22.29999924	14.68999958	24.22839506	0.109999999
M	15.5619597	14.4092219	10	23.39999962	N	N	169.771	0.005218795	0.886	21	13.32999992	20.23104636	0.239999995
M	15.5844156	13.5064935	20.10000038	15.19999981	N	N	222.749	0.006293631	1.4019	21.60000038	14.11999989	27.14791661	0.439999998
M	15.5913978	14.2473118	14	15.19999981	N	N	281.499	0.007749264	2.18141	24.70000076	15.81000042	24.42478899	0.379999995
F	15.6069364	13.8728324	24.10000038	25.10000038	N	N				24.29999924	15.5	19.88038357	0.25999999
F	15.6156156	13.8138138	23.20000076	21.79999924	N	N				27	18.40999985	20.20038056	-0.219999999
M	15.6334232	14.0161725	14	13.60000038	N	N	268.619	0.006204438	1.66663	21.29999924	13.89000034	22.1445636	-0.109999999
F	15.6626506	14.4578313	22.39999962	20.60000038	N	N				21.29999924	13.80000019	19.160981	-1.190000057
M	15.6774911	13.9977599	17	13.30000019	N	N	464.435	0.005111501	2.37396	20.60000038	13.30000019	24.60972258	-0.810000002
M	15.6976744	14.5348837	8.399999619	18.70000076	N	N	137.451	0.006181083	0.849596	21.5	14.14999962	19.74040073	0.970000029
F	15.6976744	14.5348837	26.70000076	23	N	N				24.89999962	15.73999977	21.43050349	-0.75
M	15.7099698	13.897281	9.800000191	13.30000019	N	N	221.831	0.008877614	1.96933	21.20000076	13.86999989	20.51825039	-0.419999987
M	15.7303371	13.4831461	10.19999981	15.39999962	N	N	322.997	0.004046601	1.30704	21.5	14.03999996	20.16790857	0.180000007
M	15.7480315	14.6981627	12.69999981	17.5	N	N	312.798			25.60000038	17.31999969	20.85959643	-0.219999999
M	15.7746479	13.5211268	8.800000191	11.5	N	N	122.576	0.005239704	0.642262	24.10000038	16.15999985	19.48819727	-1.850000024
F	15.7862784	14.5719493	20.70000076	24.5	N	N				20.39999962	12.88000011	19.83330485	0.360000014
F	15.7894737	14.619883	10.89999962	18	N	N				20.5	13.14999962	17.16767579	-1.210000038
F	15.8079622	14.051522	27.29999924	20	N	N				20.5	13.11999989	22.62393724	-0.159999996
M	15.819209	14.6892655	18.10000038	17.79999924	N	N				21.5	13.93000031	25.85463947	0.50999999
F	15.8343486	14.0073084	10.19999981		N	N				19.60000038		18.28523824
M	15.8536585	14.6341463	20.29999924	16.20000076	N	N	213.153	0.010906673	2.32479	26.20000076	17.31999969	27.17876207	1.309999943
F	15.8775984	13.8568132	30.89999962		N	N				25.29999924	17.20000076	23.8013977	1.720000029
F	15.8823529	14.7058824	22.20000076	21.29999924	N	N				21.20000076	13.64000034	19.68858184	-1.389999986
F	15.9090909	13.6363636	26.60000038	26.20000076	N	N				24.89999962	15.93000031	25.92329644	2.619999886
F	15.9090909	14.7727273	34.79999924	37.59999847	N	O				22.5	13.25	21.82334661	0.519999981
M	15.9292035	14.4542773	8	9.800000191	N	N	155.451			24.20000076	15.18999958	19.49165079	-0.699999988
M	15.9340659	14.5604396	21.29999924	12.5	N	N	109.657	0.014447049	1.58422	26.29999924	17.27000046	26.92911392	-0.810000002
M	15.9574468	13.8297872	15.89999962	16.20000076	N	N	109.178	0.014624833	1.59671	24.5	16.36000061	23.03078359	0.189999998
F	15.9763314	14.2011834	22.29999924	20.89999962	N	N				22.10000038	14.56000042	20.62252776	-1.289999962
F	15.9874608	15.0470219	20.60000038	18.39999962	N	N				26.10000038	17.72999954	20.20420457	-0.970000029
M	16	14	7.300000191	12.10000038	N	N	256.599	0.005935175	1.52296	23.89999962	15.81000042	18.97500038	-0.910000026
F	16.0183064	14.3020592	20.60000038	24.10000038	N	N				21.60000038	14.31999969	19.44032783	-0.100000001
F	16.052319	14.268728	17.89999962		N	N				19.60000038		17.46123652
M	16.066482	14.4044321	17.10000038	21.20000076	N	N	177.704	0.007907475	1.40519	21.29999924	13.86999989	25.44486354	2
F	16.0905837	14.3027411	25.60000038		N	O				22	13.21000004	25.03832015	3.109999895
F	16.0990712	14.2414861	18.5	32.5	N	N				22.60000038	14.06000042	21.96896327	1.919999957
F	16.0990712	14.2414861	21.70000076	28.60000038	N	N				23.60000038	14.86999989	22.23734532	1.639999986
M	16.119403	14.6268657	10.39999962	18.5	N	N	142.102			21.20000076	13.92000008	20.88661117	0.660000026
F	16.119403	14.9253731	28	41.09999847	N	O		0.011538543	1.63965	22.5	13.23999977	22.38360409	2.319999933
M	16.1202186	14.7540984	16.10000038	16.60000038	N	N	94.936			24.60000038	16.22999954	24.21690659	0.670000017
M	16.1290323	13.9784946	15.30000019	16.10000038	N	N	168.12	0.006208542	1.04378	26.60000038	17.70999908	25.60989666	1.029999971
M	16.1473088	13.8810198	14.89999962	10.5	N	N	192.278	0.003037269	0.584	26.70000076	17.55999947	24.01110772	-0.400000006
F	16.1559889	14.4846797	16.89999962	17.60000038	N	N				20.60000038	13.30000019	16.97690141	-2.089999914
F	16.156953	15.0028849	25.60000038	31	N	N				24.20000076	15.97999954	21.97590631	1.389999986
M	16.1676647	14.3712575	13.69999981	20.70000076	N	N	418.444	0.003555028	1.48758	20.5	13.10999966	24.13137906	1.230000019
F	16.2162162	14.7147147	19.39999962	13.69999981	N	N				26.70000076	17.42000008	25.94594684	2.119999886
F	16.2162162	15.015015	12.30000019	24.70000076	N	N				22.29999924	14.92000008	17.85569353	0.75
M	16.2162162	15.1351351	17.39999962	25.70000076	N	O	358.271	0.00501263	1.79588	26.5	17.81999969	19.2625063	-2.210000038
F	16.2650602	13.8554217	27.89999962	31.29999924	N	N				26.70000076	17.65999985	23.44316972	1.200000048
F	16.2650602	14.4578313	24.89999962	23.5	N	N				22.10000038	14.72000027	21.55610449	-0.029999999
F	16.2650602	14.4578313	27	26.20000076	N	N				27	17.87999916	21.88271129	-0.059999999
M	16.2921348	15.1685393	22.20000076	27.70000076	N	N	199.747	0.010308741	2.05914	24	14.97999954	25.88057064	1.100000024
F	16.3265306	15.1603499	28.10000038	25.20000076	N	N				24.5	15.31999969	23.90160666	1.309999943
F	16.3690476	14.2857143	23.5	15.89999962	N	N				24.29999924	16.04000092	19.52239175	-0.920000017
M	16.374269	14.0350877	8.699999809	10.10000038	N	N	228.499			25.79999924	16.80999947	20.38233934	-1.159999967
F	16.374269	15.2046784	22.20000076	22.89999962	N	N				23.79999924	15.67000008	21.40829605	0.02
F	16.374269	15.2046784	25.79999924	22.10000038	N	N		0.0077322	1.7668	21.89999962	14.56999969	19.18538985	-0.379999995
M	16.3841808	14.4067797	21.20000076	21.29999924	N	N				24.29999924	16.09000015	24.03523989	-1.049999952
M	16.3841808	15.2542373	17.79999924	14.19999981	N	N	184.359	0.006107649	1.126	25.5	17.37000084	27.32292715	1.659999967
M	16.3934426	14.7540984	18.60000038	22.70000076	N	N	252.45	0.007512181	1.89645	24	15.89999962	25.38146854	1.299999952
F	16.4133739	14.5896657	23.60000038	22.29999924	N	N				25.89999962	17.64999962	20.58369777	-0.560000002
F	16.4305949	14.1643059	27.20000076	23	N	N		0.00425005	0.532	26.20000076	17.92000008	21.37887263	-0.639999986
M	16.4305949	15.2974504	21.10000038	19.60000038	N	N	125.175			20.79999924	13.21000004	25.93713233	1.019999981
M	16.4383562	15.3424658	17.39999962	19.29999924	N	N	154.35	0.003517979	0.543	21.60000038	13.77000046	23.83936995	-0.389999986
F	16.4705882	14.1176471	21.70000076	29.20000076	N	N				17.89999962	9.260000229	20.44982646	1.809999943
M	16.4835165	14.8351648	12.80000019	12.10000038	N	N	156.619	0.00981439	1.53712	21.79999924	14.40999985	23.03465857	0.01
M	16.4893617	14.3617021	18.79999924	14.89999962	N	N	208.114			24.20000076	15.06999969	27.21819742	1.080000043
M	16.4893617	14.3617021	19.79999924	13.89999962	N	N	114.309			25.79999924	16.64999962	23.96446269	0.200000003
M	16.4948454	14.4329897	16.79999924	18.70000076	N	N	223.707	0.009426393	2.10875	21.89999962	14.46000004	25.48092293	0.310000002
F	16.5137615	15.2905199	22.10000038	22.5	N	N				21.10000038	13.71000004	20.57439984	0.189999998
F	16.519174	15.339233	23.70000076	18.70000076	N	N				23.70000076	15.43000031	21.47562265	-1.75999999
M	16.5222096	15.1679302	23.29999924	37.5	O	O	136.678	0.015303121	2.0916	21.89999962	14.56000042	30.02010622	3.400000095
F	16.5430687	14.5464915	28	30.89999962	N	O				22.10000038	14.57999992	25.44736909	2.430000067
M	16.5562917	16.0044153	17.29999924	15.80000019	N	N				21.70000076	14.43000031	23.54307245	0.200000003
F	16.5680473	14.7928994	25.5	24	N	N				22	14.68000031	21.07769363
M	16.5775401	13.368984	18	16.20000076	N	N	403.636	0.005586717	2.255	24.5	16.10000038	27.08112813	1
M	16.6189112	15.4727794	13.19999981	13	N	N	239.375	0.001963446	0.47	21.60000038	14.18000031	22.43003031	-1.169999957
M	16.6197183	15.4929577	15	14.69999981	N	N	185.486			25	16.53000069	24.12219798	0.529999971
M	16.6233766	14.5454545	20.39999962	26.29999924	N	N	266.974	0.004900777	1.30838	22.10000038	14.89000034	26.01450539	1.850000024
F	16.6666667	14.2857143	22.10000038	22.10000038	N	N				20.60000038	13.13000011	30.37037084	2.890000105
M	16.6666667	15	22.5	35.29999924	O	O	248.3	0.006402336	1.5897	23.89999962	15.36999989	26.39597506	-0.400000006
F	16.6858455	14.9597236	22.20000076	25.60000038	N	N				24.5	16.38999939	21.1213228	1.220000029
F	16.7146974	14.1210375	35.90000153	30.20000076	N	O				22.10000038	13.89999962	27.20726907	2.00999999
F	16.7182663	12.3839009	18.20000076	19.20000076	N	N				20.39999962	12.92000008	20.62705451	0.379999995
F	16.7630058	14.1618497	33.70000076	30.5	N	N				22.10000038	13.94999981	27.26452554	1.879999995
F	16.7664671	14.9700599	27.10000038	21.29999924	N	N				22.29999924	14.81000042	22.05170497	-0.360000014
F	16.7682927	15.2439024	23.70000076	25.70000076	N	N				25.5	17.03000069	22.97739412	0.519999981
F	16.7785235	15.7718121	18.79999924	24.79999924	N	N				20.5	13	24.54844376	1.100000024
F	16.8014938	15.2457999	27.70000076	25.10000038	N	N				21.5	14.13000011	24.31800265	1.110000014
M	16.802168	15.1761518	25.79999924	16.39999962	O	N	187.767	0.009332524	1.75234	25.20000076	16.17000008	30.02328037	0.550000012
F	16.8067227	14.0056022	29.29999924	22.89999962	N	N				25.39999962	17.12000084	21.4987956	-0.379999995
F	16.8115942	15.0724638	34.29999924	24.29999924	N	N				21.70000076	14.31000042	24.86872506	0.400000006
M	16.8421053	13.1578947	21	16.20000076	N	N	252.45	0.006512458	1.64407	21.29999924	14.03999996	25.8725766	0.230000004
F	16.8604651	15.6976744	34	32.79999924	N	N				21.70000076	14.18999958	25.65576039	1.340000033
M	16.8674699	14.4578313	21.89999962	22.89999962	N	N	196.339	0.013889905	2.72713	25.10000038	17.13999939	26.23748115	1.629999995
F	16.8711656	15.0306748	18.5	21	N	N				24.79999924	15.52000046	18.29199386	-1.210000038
F	16.875	15	23.29999924	29.70000076	N	N				25.89999962	17.87000084	21.9531253	1.25999999
F	16.875	16.25	18.5	25.70000076	N	N				21.60000038	14.30000019	19.3359375	0.389999986
F	16.8831169	15.5844156	16.29999924	21.79999924	N	N				21.20000076	13.65999985	22.47427865	0.109999999
F	16.8997663	15.7342652	23.70000076	22.70000076	N	N				24.89999962	16.03000069	18.88166038	-1.019999981
M	16.9014085	14.6478873	18.5	19	N	N	194.949			24.60000038	16.23999977	25.36004809	1.24000001
M	16.9312169	14.2857143	20.39999962	25.60000038	N	O				25.29999924	16.46999931	27.82676899	2.329999924
F	16.9590643	15.2046784	33.5	23.20000076	N	N				25.29999924	16.52000046	25.47792483	0.25
F	16.9590643	15.7894737	37.70000076	38.29999924	N	N				21.60000038	14.31000042	27.56403628	1.929999948
M	16.9916435	14.4846797	17.39999962	14	N	N	132.26	0.004929684	0.652	26.10000038	17.04000092	23.55661471	-1.029999971
F	17.0731707	14.6341463	22.70000076	25.79999924	N	N				21.29999924	13.72999954	21.89916773	0.370000005
F	17.0940171	14.2450142	35	19.39999962	N	N				25.20000076	16.42000008	24.22058213	-0.449999988
F	17.1091445	15.9292035	36.20000076	27	N	N				23.70000076	15.18000031	26.27892204	1.070000052
F	17.1428571	15.4285714	35.59999847	29.5	N	N				24.29999924	16.04000092	26.18775411	0.879999995
M	17.1428571	16	24.60000038	20.20000076	N	N				22	14.36999989	28.73469388	1.49000001
F	17.1597633	14.2011834	29.10000038	21.60000038	N	N				25.5	17.20000076	22.47820348	-0.449999988
F	17.1779141	15.9509202	27.29999924	22.20000076	N	N				23.5	15.22999954	22.58270917	-0.100000001
M	17.1849424	14.1843969	29.79999924	29.20000076	O	O				23.79999924	15.27000046	30.56648405	2.460000038
F	17.193566	14.9750413	37.40000153	40.29999924	N	O				25.89999962	17.42000008	26.39343011	2.25999999
F	17.1990169	15.9705157	23.39999962	23.89999962	N	N				26.5	17.43000031	21.84589077	0.270000011
F	17.2106825	16.0237389	38.20000076	34.20000076	N	O				23.20000076	14.43999958	29.26854986	2.450000048
M	17.2222222	15.5555556	21	16.29999924	N	N	225.621	0.007969116	1.798	26	16.84000015	27.68518424	0.209999993
M	17.2506739	15.0943396	17	14.30000019	N	N	206.865	0.00535615	1.108	26	16.77000046	25.77720213	0.319999993
F	17.2619048	15.7738095	29.89999962	26.5	N	N				22.5	14.67000008	22.56944471	0.550000012
F	17.3374613	15.4798762	26.89999962	25.10000038	N	N				24.79999924	16.63999939	22.08398373	0.430000007
M	17.3553719	14.8760331	19.79999924	22.39999962	N	O	185.486			23.60000038	15.26000023	26.74377083	2.119999886
F	17.3633441	16.0771704	24.5	30.39999962	N	O				23.5	15.52999973	25.97160875	2.150000095
M	17.3796791	15.2406417	24.70000076	23.79999924	N	N	174.356	0.00454243	0.792	21.29999924	13.52999973	27.3956942	1.74000001
F	17.396521	14.9970009	27.60000038	31.39999962	N	O				23.39999962	15.09000015	25.11795383	2.180000067
F	17.4146011	15.4052241	20	24.79999924	N	N				20.5	13.06000042	21.48898457	-0.25
F	17.4193548	15.483871	17.20000076	26.89999962	N	N				21.5	14.18999958	22.89281998	1.25
F	17.4353203	15.7480312	31.79999924	30.70000076	N	O				21.89999962	12.97000027	25.08474415	2.619999886
F	17.4418605	16.2790698	27.20000076	22.39999962	N	N				23.70000076	15.44999981	22.30935641	-0.560000002
F	17.4698795	16.2650602	24.60000038	17.5	N	N				24.79999924	16.56999969	21.95529104	-1.230000019
F	17.494357	16.3656888	30.29999924	22.29999924	N	N				20.89999962	13.35000038	22.73897064	-0.230000004
F	17.5015091	16.2945084	35.29999924	23.79999924	N	N				24.5	16.37999916	26.80604884	0.870000005
F	17.5141243	14.6892655	24.89999962	16.39999962	N	N				25.60000038	17.35000038	19.88572863	-1.519999981
M	17.5531915	14.893617	22	18.10000038	N	N	187.276	0.001970354	0.369	26.79999924	17.53000069	28.77433141	1.49000001
M	17.630854	15.4269972	21.5	17	O	N	190.373	0.006743341	1.28375	22.10000038	14.68000031	30.26508418	1.960000038
M	17.6470588	15.2941176	25.5	16.89999962	O	N	91.053	0.023991961	2.18454	24.5	16.35000038	33.8871572	3.130000114
M	17.6470588	16.8449198	26	35.59999847	O	O			1.91167	23.89999962	16.15999985	30.41522544	1.299999952
F	17.721519	16.7721519	33.09999847	30	N	N				24.70000076	16.32999992	27.15911034	1.220000029
M	17.7595628	15.8469945	25.79999924	19.20000076	N	N				24.20000076	15.71000004	29.68138837	-0.01
F	17.7631579	15.7894737	28.70000076	35.40000153	N	O				21.5	14.10000038	25.66655092	2.190000057
F	17.765043	16.0458453	35.29999924	33.20000076	N	O				22.39999962	13.73999977	29.22800305	2.450000048
M	17.7777778	15.5555556	31.5	17.60000038	O	N	142.243	0.010053008	1.42997	24.89999962	15.98999977	34.19753181	1.320000052
F	17.791411	15.9509202	32.70000076	29.29999924	N	N				26	16.92000008	27.28744025	1.210000038
M	17.847769	15.7480315	24.5	26.89999962	N	N	195.254	0.008189947	1.59912	21.89999962	14.52000046	27.94138964	1.700000048
F	17.8571429	15.4761905	19.89999962	22.89999962	N	N				20.79999924	13.48999977	19.09722276	0.029999999
F	17.9455439	17.0173261	45.79999924		O	O				21.70000076	13.27000046	39.63305994	2.390000105
F	18.018018	16.8168168	36.90000153		N	O				24.60000038	16.47999954	29.14626448	3.059999943
F	18.0645161	16.1290323	28.5	21.89999962	N	N				21.60000038	14.22000027	27.92923974	2.190000057
F	18.0645161	16.7741935	31.20000076	33.70000076	N	O				22.70000076	14.15999985	25.39021852	0.159999996
F	18.079096	15.819209	30.70000076	18.10000038	N	N				21.5	14.14999962	21.83280715	-1.230000019
F	18.1268882	15.7099698	36.90000153	30.60000038	N	N				23.89999962	15.43999958	27.67408222	0.720000029
F	18.128655	16.9590643	33.70000076	23.20000076	N	N				22.20000076	14.90999985	34.57474042	3.069999933
F	18.128655	17.5438596	43.59999847	45.70000076	O	O				24.29999924	15.34000015	24.99914451	0.50999999
M	18.1318681	15.9340659	25.70000076	24.29999924	O	O	192.08	0.00676994	1.30037	26	17.03000069	32.27267284	2.640000105
M	18.1318681	17.5824176	23.70000076	33.5	O	O	143.186	0.011345104	1.62446	21.5	13.18000031	32.06134433	2.410000086
M	18.1818182	15.9779614	25.29999924	20.60000038	O	N	168.104	0.003182554	0.535	25.89999962	16.86000061	30.93292095	1.00999999
M	18.2320442	16.5745856	23	21.5	N	N	171.932	0.00872816	1.50065	25.89999962	17.17000008	28.60107962	1.429999948
F	18.2662539	14.8606811	26.79999924	26.60000038	N	N				20.60000038	13.10000038	22.96581067	0.74000001
F	18.443804	16.1383285	31.89999962	36.5	N	O				22.89999962	13.77999973	26.70896744	2.660000086
F	18.452381	16.6666667	37.20000076	29.5	N	N				25.79999924	17.71999931	28.3446712	1.580000043
F	18.4615385	17.2307692	28.70000076	28.29999924	N	N				21.29999924	13.96000004	24.84260297	0.800000012
M	18.4971098	15.6069364	21.29999924	30.89999962	O	O			1.99354	20.70000076	13.39999962	30.07116843	2.329999924
F	18.5185185	16.0493827	35.90000153	30	N	O				21.60000038	13.48999977	29.45435263	2.180000067
M	18.5286104	17.1662125	24.39999962	26.89999962	O	O	165.245	0.006375987	1.0536	21.29999924	13.55000019	33.26181054	2.609999895
M	18.5483871	15.5913978	28.39999962	32.5	O	O	180.96			22.60000038	13.84000015	33.87674787	2.180000067
F	18.5628743	16.1676647	33.5	24.10000038	N	N				25.20000076	17.05999947	30.54967799	1.379999995
F	18.5628743	16.7664671	31.10000038	28.39999962	N	N				20.89999962	13.38000011	29.33056153	1.090000033
F	18.5628743	16.7664671	39	26.89999962	O	N				20.5	13.02999973	22.55369555	0.419999987
F	18.6335404	16.7701863	26.79999924	23.70000076	N	N				26.10000038	17.20000076	25.5005588	0.790000021
F	18.6588921	16.909621	40.70000076	31.29999924	O	N				24	14.96000004	32.16346878	1.549999952
F	18.7311178	16.918429	35.40000153	30.10000038	O	N				20.70000076	13.39999962	32.52982301	1.870000005
F	18.75	16.875	38.09999847	18.89999962	O	N				26.29999924	17.79000092	32.6562494	-0.170000002
F	18.75	17.5	41.79999924	46.70000076	O	O				23.89999962	15.14000034	33.7890625	3.319999933
M	18.7885583	16.8255746	38.09999847	35.29999924	O	O	234.034			23	13.89999962	44.13213919	2.650000095
F	18.8235294	17.0588235	35.29999924	27.20000076	N	N				24.29999924	15.42000008	27.54325207	1.600000024
M	18.8888889	16.1111111	37.70000076	34.40000153	O	O				24.10000038	15.06999969	39.10493733	3.079999924
M	18.9349112	16.5680473	29.20000076	29.10000038	O	O				21.70000076	14.40999985	34.10244793	2.349999905
F	18.9440994	14.9068323	32.70000076	30.89999962	N	N				23	15.02999973	26.77365901	1.029999971
F	19.0156596	17.8970914	37	28.10000038	N	N				21.79999924	14.43999958	27.90164416	1.309999943
M	19.0735695	16.3487738	40.09999847	32.09999847	O	O	171.909			25.60000038	17.09000015	44.93314318	3.069999933
M	19.1011236	15.7303371	23.10000038	37.59999847	N	O	202.143	0.006004066	1.21368	22.79999924	14.07999992	29.44704048	2.670000076
M	19.2513369	17.1122995	25.39999962	27.20000076	O	O	64.899	0.019926655	1.29322	22.89999962	13.85999966	36.17489777	2.670000076
F	19.3026145	16.8119545	36.79999924	41.5	O	O				25.89999962	16.80999947	30.90061975	3.109999895
F	19.4117647	18.2352941	39.20000076	41.40000153	O	O				25.60000038	17.36000061	33.52941229	2.900000095
F	19.6319018	19.0184049	46.5	34.90000153	O	O				22.70000076	14.14000034	39.4444665	2.180000067
F	19.7530864	16.0493827	37.29999924		O	O				23.79999924	15.56000042	32.76939491	2.599999905
M	19.8847262	15.5619597	40.29999924	20.10000038	O	N	104.434			22.20000076	14.75	36.04781808	1.960000038
F	20.094563	18.9125299	45.59999847	36.70000076	O	N				21.39999962	12.46000004	38.74575956	2.309999943
F	20.1421797	18.3649286	46.59999847		O	O				23.10000038	14.31999969	50.7680693	3.430000067
F	20.2020198	19.0136657	53.5	52.79999924	O	O				22.39999962	14.31000042	35.55555668	2.99000001
M	20.2597403	17.1428571	28.60000038	43.40000153	O	O	188.11	0.004183722	0.787	24.5	15.15999985	34.07558289	1.120000005
F	20.6060606	18.1818182	40.20000076	36.29999924	O	O				20	11.52000046	32.5698983	2.200000048
F	20.6489676	18.2890855	45.90000153	31.89999962	O	N				22.10000038	14.82999992	32.60284337
F	20.7317073	17.0731707	44.09999847	40.29999924	O	O				23.89999962	14.71000004	28.11219321	1.629999995
F	21.1480363	16.918429	38.20000076		O	N				24.29999924		39.15739703	2.079999924
F	21.1480363	18.1268882	36.79999924	35.70000076	N	N				23.29999924	14.22999954	37.2209597	1.879999995
F	21.2307692	16.3076923	47	36	O	O				23.10000038	14.10999966	37.71415122	2.819999933
F	21.4067278	17.7370031	41.40000153	30.5	O	N				24.79999924	16.80999947	45.63365964	2.079999924
F	21.4501511	19.939577	33	40.40000153	O	O				27	17.95999908	46.80414048	2.859999895
F	21.5873016	20.3174603	46.79999924	36.5	O	O				27.5	18.48999977	44.30474999	2.390000105
F	22.6190476	19.6428571	49.29999924	38.20000076	O	O				21.70000076	14.31999969	40.39135006	2.869999886
F	23.5226617	21.2277678	51.09999847	38.90000153	O	O				23.79999924	14.92000008	18.9501552	0.119999997
F	24.9240122	23.100304	46.59999847	39.20000076	O	O				21.89999962	14.52999973	29.90668523	1.429999948
F			24.5	24.5	N	N				21.60000038	14.25	41.72035921	3.700000048
F			41.59999847	32.59999847	N	N				21.20000076	13.89999962	37.27296031	1.059999943
